# Supplementary material for: Construction and Validation of a Contextualized Competency Framework for Newly Recruited Nurses in Maternal and Child Health Hospitals
Source: Healthcare (Basel). 2026 Jun 19;14(12):1772. doi: 10.3390/healthcare14121772 (PMC13299856; doi:10.3390/healthcare14121772)
Supplement: Supplementary file 1 [file healthcare-14-01772-s001.zip]

Archive with 6 entries (6 files):
- Supplementary_Table S1 Included Literature and Framework Documents for Framework Development and Item Generation.pdf
- Supplementary_Table_S2_Item_Source_Mapping_Operationalisation_with_ICVI.pdf
- Supplementary_Table_S3_Major_Item_Revisions_After_Pilot_Testing_Revised.pdf
- Supplementary_Table_S4_Item_Level_Analysis_with_Descriptives.pdf
- Supplementary_Table_S5_Rotated_Pattern_Matrix_EFA.pdf
- Supplementary_Table_S6_CFA_Standardized_Factor_Loadings.pdf
